# Supplementary material for: Outcome Analysis of the Use of Cerament® in Patients with Chronic Osteomyelitis and Corticomedullary Defects
Source: Diagnostics (Basel). 2022 May 11;12(5):1207. doi: 10.3390/diagnostics12051207 (PMC9139791; doi:10.3390/diagnostics12051207)
Supplement: Supplementary file 1 [file diagnostics-12-01207-s001.zip]

Archive with 1 entries (1 files):
- diagnostics-1682211-supplementary.pdf
